# Supplementary material for: Prokinetics for the treatment of functional dyspepsia: Bayesian network meta-analysis
Source: BMC Gastroenterol. 2017 Jun 26;17:83. doi: 10.1186/s12876-017-0639-0 (PMC5485548; doi:10.1186/s12876-017-0639-0)
Supplement: Additional file 1: — Contains tables for data input form and initial data for the analysis of network meta-analysis. (XLSX 17.6 kb) [file 12876_2017_639_MOESM1_ESM.xlsx]

## Sheet: Sheet1
26	Number of Studies
7	Number of Treatments	Treatments
18	Number of Treatment 1 Studies	1		2		3		4		5		6		7
Study #	Treatment Name	Placebo		Itopride		Mosapride		Domperidone		Acotiamide		Metoclopramide		Trimebutine
	Study Name	# of Events	# of Patients	# of Events	# of Patients	# of Events	# of Patients	# of Events	# of Patients	# of Events	# of Patients	# of Events	# of Patients	# of Events	# of Patients
1	Hallerback (2002)	84	141			84	143
2	Amarapukar DN (2004)			28	30	19	30
3	CHEN Shi-yao (2004)					106	118	92	113
4	Lin Jinkun (2009)	12	30			25	30
5	Kim (2010)	5	14			10	14
6	Van Ganse (1978)	9	36					31	35
7	Bekhti (1979)	4	20					13	20
8	De Loose (1979)	22	70					62	68
9	De Loose (1979)	22	70									50	68
10	Van Otryve (1979)	11	22					13	16
11	Van de Mierop (1979)	2	15					12	17
12	Davis (1988)	3	7					7	9
13	Teixeira (2000)	5	16											18	27
14	Kusunoki (2012)	3	21							6	21
15	Matsueda (2010)	43	107							52	104
16	Talley (2008)	35	104							58	103
17	Matsueda (2005)	21	32							28	33
18	Matsueda (2012)	154	445							235	452
19	Zhou LY (2000)			79	100			74	101
20	Sun (2003)			58	115			62	117
21	Mo (2003)			38	39			29	40
22	Chen X (2004)			17	20			14	20
23	Zhu (2005)			77	119			73	117
24	Li (2005)			89	100			89	100
25	Holtmann (2006)	56	136	75	128
26	Talley NJ (2008)	112	316	115	304

## Sheet: Sheet2
	Baseline	placebo	itopride	mosapride	domperidone	acotiamide	metoclopramide	trimebutine
Hallerback (2002)	placebo	84/141		84/143
Amarapukar DN (2004)	itopride		28/30	19/30
CHEN Shi-yao (2004)	itopride			106/118	92/113
Lin Jinkun (2009)	placebo	12/30		25/30
Kim (2010)	placebo	5/14		10/14
Van Ganse (1978)	placebo	9/36			31/35
Bekhti (1979)	placebo	4/20			13/20
De Loose (1979)	placebo	22/70			62/68
De Loose (1979)	placebo	22/70					50/68
Van Otryve (1979)	placebo	11/22			13/16
Van de Mierop (1979)	placebo	2/15			12/17
Davis (1988)	placebo	3/7			7/9
Teixeira (2000)	placebo	5/16						18/27
Kusunoki (2012)	placebo	3/21				6/21
Matsueda (2010)	placebo	43/107				52/104
Talley (2008)	placebo	35/104				58/103
Matsueda (2005)	placebo	21/32				28/33
Matsueda (2012)	placebo	154/445				235/452
Zhou LY (2000)	itopride		79/100		74/101
Sun (2003)	itopride		58/115		62/117
Mo (2003)	itopride		38/39		29/40
Chen X (2004)	itopride		17/20		14/20
Zhu (2005)	itopride		77/119		73/117
Li (2005)	itopride		89/100		89/100
Holtmann (2006)	placebo	56/136	75/128
Talley NJ (2008)	placebo	112/316	115/304
